# Supplementary material for: Reward Associated with Singing Behavior Correlates with Opioid-Related Gene Expression in the Medial Preoptic Nucleus in Male European Starlings
Source: PLoS One. 2014 Dec 18;9(12):e115285. doi: 10.1371/journal.pone.0115285 (PMC4270752; doi:10.1371/journal.pone.0115285)
Supplement: S1 Table — Results of Sanger sequencing of the qPCR reaction product for each gene. (XLSX) [file pone.0115285.s001.xlsx]

## Sheet: Sheet1
Table S1. Results of Sanger sequencing of the qPCR reaction product for each gene
Gene	Sequence
GAPDH	AGGGCTGGCAGGTATCCATGACACTTTGGCATCGTGGAGGGTCTCATGACCACTGGTCCATGCCATCACAGCCACACAGAAGACAGATA
HPRT1	CCCNGNCGANATTTGGAAAGTCTATATTCCTCATGGGCTCATCATGGGACAGGCACGGNAGAGACTGGCACGNTGAAATTAA
MOR	GNTCGAGNGGATACTTGAGGGACGTGGCCATTCGGTACCATCCTTTGTAAGATTGTTATATCCATAGACTACTACAATATGTTCACCAGTATCTTCACACTCTGCACCATGAGTGTGGATCGCTACGTGA
PENK	CTTNACNAGCGCAGCCCTGAATTGGAGATGAGGCCAAGGGAGCTGCAAAAGAGATACGGTGGCTTCATGAGAAGAGTGGGCAGGCCGGAGTGGTGGCTGGATTACCAGAAACGATATGGTGGGTTTCTTAAGCGCTTTGCCGACTCCATTCTCCAA
