# Supplementary material for: Reward Associated with Singing Behavior Correlates with Opioid-Related Gene Expression in the Medial Preoptic Nucleus in Male European Starlings
Source: PLoS One. 2014 Dec 18;9(12):e115285. doi: 10.1371/journal.pone.0115285 (PMC4270752; doi:10.1371/journal.pone.0115285)
Supplement: S2 Table — Raw data used in reported analyses. (XLSX) [file pone.0115285.s002.xlsx]

## Sheet: Sheet1
Table S2. Raw data used in reported analyses.
Bird ID	Habituation (Secs on future song-paired side of CPP apparatus)	Song rate pre-test 1	Song rate pre-test 2	Song rate pre-test 3	Song rate pre-test 4	Song rate on conditioning day	Feeding plus drinking on conditioning day	Preening on conditioning day	Test day (Secs on formerly song-paired side of CPP apparatus)	CPP (secs on song-paired side on test day minus habituation day)	MOR POM	PENK POM	MOR HVC	PENK HVC
8	970	2	3	7	4	2	0	3	500	-470	1.20322	0.150424	1.07889	1.34531
100	1170	2	3	2	2	3	3	2	130	-1040	0.436108	1.31487	0.662153	0.879789
177	645	13	9	12	7	8	1	4	1065	420	0.419315	0.658234	1.61004	1.68214
246	595	6	7	12	6	6	4	0	695	100	1.18425	0.960085	0.841837	1.44875
249	800	11	8	13	8	9	1	2	1135	335	0.405837	0.427165	1.64259	1.16009
252	745	3	4	5	2	9	4	0	820	75	0.727052	0.301036	0.688789	2.22336
255	520	7	8	8	8	9	2	3	1085	565	2.20431	0.972596		0.729625
407	520	6	9	11	7	11	4	1	950	430	0.779568	1.05606	0.715017	1.09409
410	485	0	0	7	3	0	2	0	205	-280			0.871548	1.17029
436	1090	4	5	5	3	4	2	0	1105	15			1.28499	1.1599
442	695	0	2	6	3	5	3	6	805	110	1.59971	1.31578	1.25339	1.58748
443	485	0	3	4	4	3	4	2	1115	630	1.04889	1.75768	0.342722	0.495079
445	505	0	0	2	1	2	0	1	685	180	1.16617	1.33655	2.81055	3.50329
446	925	0	0	0	2	0	3	0	170	-755	0.956014	1.24036	0.45255	0.954939
457	310	6	7	3	6	6	2	6	915	605	1.47317	1.44824		2.75399
459	365	0	2	1	2	2	2	3	535	170	1.70214	1.95385	0.459893	0.00614073
460	695	5	7	6	5	6	1	1	1065	370	2.02343	2.38729	1.63078	1.57348
469	630	0	0	1	0	0	2	3	980	350	1.44387	2.56739	2.99539	1.75325
471	810	3	8	8	4	9	3	0	870	60	0.539704	1.07552	1.43302	2.4586
484	555	4	5	6	0	4	2	5	785	230	1.02332	0.846974	0.648084	0.411305
